# Supplementary material for: Spatio-Temporal Dynamics of African Swine Fever in Free-Ranging Wild Boar (Sus scrofa): Insights from Six Years of Surveillance and Control in Slovakia
Source: Vet Sci. 2025 Oct 23;12(11):1027. doi: 10.3390/vetsci12111027 (PMC12656868; doi:10.3390/vetsci12111027)
Supplement: Supplementary file 1 [file vetsci-12-01027-s001.zip]

Archive with 1 entries (1 files):
- vetsci-3894154-supplementary.pdf
